# Supplementary material for: Pain relief associated with decreased oxyhemoglobin level in left dorsolateral prefrontal cortex
Source: PLoS One. 2021 Aug 23;16(8):e0256626. doi: 10.1371/journal.pone.0256626 (PMC8382195; doi:10.1371/journal.pone.0256626)
Supplement: S1 File — (XLSX) [file pone.0256626.s001.xlsx]

## Sheet: Fig4
No-Pain group	Pain vision			Pain group	Pain vision		VAS
	pre	post			Pre	Post	pre	post
1	71	81		1	318	34
2	98	85		2	24	18	20	12
3	53	124		3	88	0.92	30	10
4	53	59		4	93	74	20	20
5	76	80		5	100	50	11	8
6	282	373		6	458	158	25	25
7	89	67		7	150	160	60	70
8	268	115		8	38	38	20	20
9	113	158		10	74	37	60	50
10	1725	1348		11	214	77	30	10
11	21	18		12	7	3	50	42
12	392	242		13	38	98	25	30
13	115	49		14	20	25	12	5
14	160	57		15	45	25	30	25
15	97	111		17	196	41	18.3	14.3
16	398	394		18	96	69	28.3	40
17	148	177		19	100	71	26.7	23.3
18	227	100		20	36	46	33.3	21.7
				21	375	106	25	6.7
				22	546	240	60	60
				23	36	36	25	25
				24	57	62	40	33
				25	70	75	40	40
				26	30	8	30	23
				27	55	61	35	35

## Sheet: Fig5
	Upper DLPFC		Right DLPFC		Left DLPFC		Frontal Pole		The OFC
No-Pain group	Pre	Post	Pre	Post	Pre	Post	Pre	Post	Pre	Post
sub1	3.83627	1.3599	1.32956	0.4134	1.49992	1.55963	1.80636	1.11848	2.91132	0.88405
sub2	1.05583	0.38179	0.1999	0.1299	0.214645	0.02645	-0.103292	0.444074	0.20292	0.36665
sub3	1.09597	0.69983	-0.137035	0.89305	-0.101975	1.31685	0.882708	0.638288	0.13874	0.2143
sub4	2.00287	2.86969	2.20702	2.11088	1.05566	1.92635	3.92337	2.15223	4.27533	1.77331
sub5	2.39287	2.7988	1.51524	0.6593	2.06583	0.50045	2.1311	0.499072	2.23744	0.413955
sub6	2.50759	1.68304	1.4667	1.31518	3.45785	0.657	3.65397	1.24023	2.84801	0.351095
sub7	0.3044	1.60543	1.78991	0.3861	1.35051	0.831135	1.59225	0.64856	0.9877	0.3261
sub8	2.39849	1.3607	1.12478	0.77855	0.3779	0.321255	0.537389	1.15382	0.0470795	0.15287
sub9	1.75904	1.59926	-1.03689	0.177615	-0.52255	1.76893	-0.0232133	2.34878	-0.619847	3.4542
sub10	1.47931	-0.4627	1.90251	1.69337	1.44228	0.9871	2.02305	1.74705	1.90653	1.029
sub11	1.94855	1.021	1.76515	1.28219	1.60644	0.968745	2.26548	1.20054	1.47133	0.967675
sub12	1.48371	2.35657	-0.237915	2.62351	1.70696	1.79719	0.708522	1.72932	0.066685	1.47506
sub13	1.29623	0.69668	-0.137035	0.8941	-0.08279	0.7018	0.517476	0.3454	0.13514	0.6998
sub14	3.43747	1.66502	2.79791	1.2746	2.21505	0.94178	2.00344	2.6663	1.60073	1.10135
sub15	0.304675	0.198875	1.18175	-0.0046	-0.73915	-0.03686	0.19066	-0.898448	-0.08945	0.16905
sub16	1.57429	1.08486	0.49815	1.96643	2.90735	3.6264	0.29021	0.587488	0.300568	1.39615
sub17	3.141	1.96086	1.21245	0.9892	1.01255	0.6339	1.88168	0.831161	1.3783	0.795478
sub18	0.702336	2.16068	0.87344	2.68679	0.55592	0.704279	1.89668	1.59255	1.16483	0.991785
	Upper DLPFC		Right DLPFC		Left DLPFC		Frontal Pole		The OFC
Pain group	Pre	Post	Pre	Post	Pre	Post	Pre	Post	Pre	Post
sub1	1.72689	0.71663	1.3483	0.225797	1.8628	0.9283	1.67588	0.627446	0.9899	0.348979
sub2	1.4529	0.5865							1.10095	1.17145
sub3	3.9143	4.2987	3.2434	4.9137	3.202	-2.0159	4.12455	1.94119
sub4	4.99582	2.51989	3.29325	1.95076	3.0911	0.76275	4.21405	4.48212	4.29298	3.2704
sub5							5.5235	3.4628
sub6			0.62872	1.78925	1.7126	2.3806	1.21543	2.0466	0.62579	1.28847
sub7	0.6965	1.0952	-0.23465	0.680435	-0.684	-1.13164	-1.14354	0.298116	0.59315	0.4624
sub8	2.2877	0.163225	1.2423	-0.0811	0.41725	-0.236239	1.33071	-0.161132	0.606928	-0.519265
sub9	7.9519	3.86339			2.85837	3.58184	2.60506	4.307	1.5528	1.54463
sub10	3.57225	4.83239			5.02638	3.8319	2.3973	5.67009
sub11	1.67115	2.11788	2.28587	2.35584	3.73355	1.37557	1.83085	1.25505	0.92535	1.995
sub12	0.824533	0.652171	-0.028895	-0.36795	-0.159325	-0.19415	-0.0214872	0.182436	0.2699	0.6245
sub13	0.780573	-0.205033	0.73835	1.13415	1.60848	1.28475	-0.716155	1.41277	1.3329	3.85858
sub14	1.282	3.2834			0.0932	0.81916			-0.1561	2.6832
sub15	-0.607647	1.58057	2.3556	3.06755	0.401735	-3.16775	2.38316	0.167775	2.3264	0.5435
sub16
sub17	2.66063	1.4522	0.36605	0.09385	1.9563	0.6476	0.425234	1.23811
sub18	2.66063	1.4522			14.3473	6.145			-0.38315	2.36017
sub19			2.18525	4.85891			3.04637	2.49467	2.7074	6.538
sub20	-4.4539	2.91986
sub21	2.28637	0.80912	2.09332	3.84156	0.9606	2.00339	2.90177	7.69748	3.8907	0.50615
sub22	1.18686	-1.09098	-2.22243	8.4174			0.676686	8.35274	-0.096595	6.12085
sub23	2.481	18.9283	3.3518	5.2449	2.29136	2.66195	1.86672	5.02728
sub24	2.79186	2.11162	1.7541	2.5614	2.0508	5.22185	1.19116	4.15615	5.10625	7.07309
sub25	7.6033	3.3298	10.7622	6.0115	13.3	5.2615	10.2022	7.8264	16.2003	8.5765
sub26	1.06646	2.44759	2.26471	0.632478	1.2429	0.23335	5.46556	1.51328	5.85055	1.30654
sub27	1.49055	0.706617	1.2669	4.27585	0.96593	1.51613	0.41299	2.36935	1.5778	0.6019

## Sheet: Fig6
	Pre	Post
1	151	196.3
2	196.3	107
3	188.7	69.5
4	129.2	87.7
5	73.6	252.4
6	140.8	64.1
7	145.9	77.7
8	213.7	58.9
9	144.2	223.6
10	181.3	76.3
11	107	77.7
12	127.6	92
13	540.1	359.3
14	529.6	350.6
15	307.9	532.2
16	255.4	318.4
17	295.5	237.9
18	423.1	297.6
19	524.4	636.5
